# Supplementary material for: Enhancing Liver Delivery of Gold Nanoclusters via Human Serum Albumin Encapsulation for Autoimmune Hepatitis Alleviation
Source: Pharmaceutics. 2024 Jan 14;16(1):110. doi: 10.3390/pharmaceutics16010110 (PMC10818704; doi:10.3390/pharmaceutics16010110)
Supplement: Supplementary file 1 [file pharmaceutics-16-00110-s001.zip]

Archive with 1 entries (1 files):
- pharmaceutics-2767899-supplementary.pdf
